# Supplementary material for: A new species of Siamspinops Dankittipakul & Corronca, 2009 from Guizhou, China (Araneae, Selenopidae)
Source: Biodivers Data J. 2023 Apr 18;11:e102450. doi: 10.3897/BDJ.11.e102450 (PMC10848547; doi:10.3897/BDJ.11.e102450)
Supplement: XML Treatment for Siamspinops yejiei [file BDJ.11.e102450-treatment1.xml]

<!DOCTYPE tp:taxon-treatment
  PUBLIC "-//TaxonX//DTD Taxonomic Treatment Publishing DTD v0 20100105//EN" "tax-treatment-NSO.dtd">
<tp:taxon-treatment xmlns:tp="http://www.plazi.org/taxpub"><tp:treatment-meta><mixed-citation publication-type="journal"><person-group><name><surname>Wang</surname><given-names>Cheng</given-names></name><name><surname>Gan</surname><given-names>Jiahui</given-names></name><name><surname>Xiaoqi</surname><given-names>Mi</given-names></name></person-group><article-title>A new species of <italic><tp:taxon-name><tp:taxon-name-part taxon-name-part-type="genus" reg="Siamspinops">Siamspinops</tp:taxon-name-part></tp:taxon-name></italic> Dankittipakul &amp; Corronca, 2009 from Guizhou, China (<tp:taxon-name><tp:taxon-name-part taxon-name-part-type="order">Araneae</tp:taxon-name-part></tp:taxon-name>, <tp:taxon-name><tp:taxon-name-part taxon-name-part-type="family">Selenopidae</tp:taxon-name-part></tp:taxon-name>)</article-title><source>Biodivers Data J</source><day>18</day><month>04</month><year>2023</year><volume>11</volume><pub-id pub-id-type="doi">10.3897/BDJ.11.e102450</pub-id></mixed-citation></tp:treatment-meta><tp:nomenclature><tp:taxon-name>
            <object-id xmlns:xlink="http://www.w3.org/1999/xlink" content-type="arpha" xlink:type="simple">464A7040-6D47-548F-8AC1-429B5FF11270</object-id>
            <tp:taxon-name-part taxon-name-part-type="genus">Siamspinops</tp:taxon-name-part>
            <tp:taxon-name-part taxon-name-part-type="species">yejiei</tp:taxon-name-part>
            <object-id xmlns:xlink="http://www.w3.org/1999/xlink" content-type="zoobank" xlink:type="simple" object-id-type="ZooBank">8E69025B-3A3D-43D3-BFC7-31EA2B5CD7CA</object-id>
          </tp:taxon-name><tp:taxon-authority>Wang, Gan &amp; Mi</tp:taxon-authority><tp:taxon-status xmlns:xlink="http://www.w3.org/1999/xlink" xlink:type="simple">sp. n.</tp:taxon-status></tp:nomenclature><tp:treatment-sec sec-type="materials"><title>Materials</title><list list-type="alpha-lower" list-content="occurrences"><list-item><p><bold>Type status:</bold> <named-content xmlns:xlink="http://www.w3.org/1999/xlink" content-type="dwc:typeStatus" xlink:type="simple">Holotype</named-content>. <bold>Occurrence:</bold> sex: <named-content xmlns:xlink="http://www.w3.org/1999/xlink" content-type="dwc:sex" xlink:type="simple">female</named-content>; occurrenceID: <named-content xmlns:xlink="http://www.w3.org/1999/xlink" content-type="dwc:occurrenceID" xlink:type="simple">0E1ACA16-D1C7-548F-A801-BEA5051675B1</named-content>; <bold>Taxon:</bold> scientificName: <named-content xmlns:xlink="http://www.w3.org/1999/xlink" content-type="dwc:scientificName" xlink:type="simple"><italic><tp:taxon-name><tp:taxon-name-part taxon-name-part-type="genus" reg="Siamspinops">Siamspinops</tp:taxon-name-part><tp:taxon-name-part taxon-name-part-type="species" reg="yejiei">yejiei</tp:taxon-name-part></tp:taxon-name></italic></named-content>; <bold>Location:</bold> country: <named-content xmlns:xlink="http://www.w3.org/1999/xlink" content-type="dwc:country" xlink:type="simple">China</named-content>; stateProvince: <named-content xmlns:xlink="http://www.w3.org/1999/xlink" content-type="dwc:stateProvince" xlink:type="simple">Guizhou</named-content>; county: <named-content xmlns:xlink="http://www.w3.org/1999/xlink" content-type="dwc:county" xlink:type="simple">Shiqian</named-content>; locality: <named-content xmlns:xlink="http://www.w3.org/1999/xlink" content-type="dwc:locality" xlink:type="simple">Ganxi Township, Fuyan Village</named-content>; verbatimElevation: <named-content xmlns:xlink="http://www.w3.org/1999/xlink" content-type="dwc:verbatimElevation" xlink:type="simple">800-900 m</named-content>; verbatimLatitude: <named-content xmlns:xlink="http://www.w3.org/1999/xlink" content-type="dwc:verbatimLatitude" xlink:type="simple">27°21.46′N</named-content>; verbatimLongitude: <named-content xmlns:xlink="http://www.w3.org/1999/xlink" content-type="dwc:verbatimLongitude" xlink:type="simple">108.2.03′E</named-content>; <bold>Identification:</bold> identifiedBy: <named-content xmlns:xlink="http://www.w3.org/1999/xlink" content-type="dwc:identifiedBy" xlink:type="simple">Cheng Wang</named-content>; <bold>Event:</bold> year: <named-content xmlns:xlink="http://www.w3.org/1999/xlink" content-type="dwc:year" xlink:type="simple">2020</named-content>; month: <named-content xmlns:xlink="http://www.w3.org/1999/xlink" content-type="dwc:month" xlink:type="simple">June</named-content>; day: <named-content xmlns:xlink="http://www.w3.org/1999/xlink" content-type="dwc:day" xlink:type="simple">night of 20</named-content>; habitat: <named-content xmlns:xlink="http://www.w3.org/1999/xlink" content-type="dwc:habitat" xlink:type="simple">stone wall</named-content></p></list-item><list-item><p><bold>Type status:</bold> <named-content xmlns:xlink="http://www.w3.org/1999/xlink" content-type="dwc:typeStatus" xlink:type="simple">Paratype</named-content>. <bold>Occurrence:</bold> sex: <named-content xmlns:xlink="http://www.w3.org/1999/xlink" content-type="dwc:sex" xlink:type="simple">1 male, 1 female</named-content>; occurrenceID: <named-content xmlns:xlink="http://www.w3.org/1999/xlink" content-type="dwc:occurrenceID" xlink:type="simple">0373C481-7FF2-520B-BBC9-9F083D3ED418</named-content>; <bold>Taxon:</bold> scientificName: <named-content xmlns:xlink="http://www.w3.org/1999/xlink" content-type="dwc:scientificName" xlink:type="simple"><italic><tp:taxon-name><tp:taxon-name-part taxon-name-part-type="genus" reg="Siamspinops">Siamspinops</tp:taxon-name-part><tp:taxon-name-part taxon-name-part-type="species" reg="yejiei">yejiei</tp:taxon-name-part></tp:taxon-name></italic></named-content>; <bold>Location:</bold> country: <named-content xmlns:xlink="http://www.w3.org/1999/xlink" content-type="dwc:country" xlink:type="simple">China</named-content>; stateProvince: <named-content xmlns:xlink="http://www.w3.org/1999/xlink" content-type="dwc:stateProvince" xlink:type="simple">Guizhou</named-content>; county: <named-content xmlns:xlink="http://www.w3.org/1999/xlink" content-type="dwc:county" xlink:type="simple">Shiqian</named-content>; locality: <named-content xmlns:xlink="http://www.w3.org/1999/xlink" content-type="dwc:locality" xlink:type="simple">Ganxi Township, Fuyan Village</named-content>; verbatimElevation: <named-content xmlns:xlink="http://www.w3.org/1999/xlink" content-type="dwc:verbatimElevation" xlink:type="simple">800-900 m</named-content>; verbatimLatitude: <named-content xmlns:xlink="http://www.w3.org/1999/xlink" content-type="dwc:verbatimLatitude" xlink:type="simple">27°21.46′N</named-content>; verbatimLongitude: <named-content xmlns:xlink="http://www.w3.org/1999/xlink" content-type="dwc:verbatimLongitude" xlink:type="simple">108.2.03′E</named-content>; <bold>Identification:</bold> identifiedBy: <named-content xmlns:xlink="http://www.w3.org/1999/xlink" content-type="dwc:identifiedBy" xlink:type="simple">Cheng Wang</named-content>; <bold>Event:</bold> year: <named-content xmlns:xlink="http://www.w3.org/1999/xlink" content-type="dwc:year" xlink:type="simple">2020</named-content>; month: <named-content xmlns:xlink="http://www.w3.org/1999/xlink" content-type="dwc:month" xlink:type="simple">June</named-content>; day: <named-content xmlns:xlink="http://www.w3.org/1999/xlink" content-type="dwc:day" xlink:type="simple">night of 20</named-content>; habitat: <named-content xmlns:xlink="http://www.w3.org/1999/xlink" content-type="dwc:habitat" xlink:type="simple">stone wall</named-content></p></list-item></list></tp:treatment-sec><tp:treatment-sec sec-type="Description"><title>Description</title><p><bold>Female</bold> (Holotype, TRU-SN-005, Fig. <xref ref-type="fig" rid="F8786470">2</xref>A, C, E, F, H; paratype, TRU-SN-006, Fig. <xref ref-type="fig" rid="F8786470">2</xref>B, D). Total length 7.47. Carapace 2.94 long, 3.28 wide. Abdomen 4.79 long, 3.70 wide. Eye sizes: AME 0.16, ALE 0.09, PME 0.17, PLE 0.21. Leg measurements: I 9.70 (2.80, 1.15, 2.65, 2.10, 1.00), II 11.75 (3.75, 1.30, 3.20, 2.50, 1.00), III 12.75 (4.05, 1.30, 3.95, 2.45, 1.00), IV 9.90 (3.50, 1.00, 2.45, 2.00, 0.95). Carapace pear-shaped, yellow to brown, with slightly elevated cephalic region bearing a pair of oblique brown stripes behind PMEs and oval thoracic region bearing pairs of irregular, brown patches mediolaterally. Chelicerae yellow, each with three promarginal and two retromarginal teeth. Endites slightly longer than wide. Labium almost trapeziform. Sternum almost oval, with straight anterior margin, covered with brown setae. Legs pale to yellow, mingled with green-brown patches, with three (1-1-1) dorsal spines, two (1-1-0) prolateral spines on femora Ⅰ and 15 (1-2-2-2-2-2-2-2) and 10 (2-2-2-2-2) ventral spines on tibiae and metatarsi Ⅰ and Ⅱ, respectively. Abdomen elongate-oval, dorsum grey, mingled with dark brown spots and patches, covered with short setae; venter pale to brown, with dark margin. Epigyne (Fig. <xref ref-type="fig" rid="F8786470">2</xref>A–D): longer than wide, with broad, postero-marginally located pocket and sub-oval lobe in median field; copulatory openings beneath postero-lateral atrial margins; accessory bulb straight, bar-shaped, anteriorly extending; copulatory ducts long, strongly convoluted, forming six or seven coils; spermathecae elongated, obliquely extending.</p><p><bold>Male</bold> (paratype, TRU-SN-007, Fig. <xref ref-type="fig" rid="F8786468">1</xref>A–C, Fig. <xref ref-type="fig" rid="F8786470">2</xref>G). Total length 6.30. Carapace 2.9 long, 3.2 wide. Abdomen 3.74 long, 2.7 wide. Eye sizes: AME 0.16, ALE 0.09, PME 0.16, PLE 0.20. Leg measurements: I 9.90 (2.85, 1.15, 2.65, 2.10, 1.15), II 11.90 (3.70, 1.25, 3.25, 2.50, 1.20), III 13.15 (4.00, 1.25, 4.25, 2.40, 1.25), IV 9.60 (2.80, 1.15, 2.50, 2.15, 1.00). Habitus similar to that of female, but paler and covered with dense setae on carapace and only with 13 ventral spines on tibiae Ⅰ and 14 on tibiae II. Palp (Fig. <xref ref-type="fig" rid="F8786468">1</xref>A, B): tibia slightly longer than wide, bearing long setae retrolatero-dorsally, with straight, apically blunt vRTA about equal in length to the width of dRTA in ventral view and flat, tapered dRTA with pointed tip directed towards about 45 degrees in ventral view; cymbium setose; bulb flat, almost round; conductor almost T-shaped, tip sclerotised, pointed; median apophysis anteroprolateral to embolic base, curved inwards distally; embolus curved into a circle, with small, serrated processes at base.</p></tp:treatment-sec><tp:treatment-sec sec-type="Diagnosis"><title>Diagnosis</title><p><italic><tp:taxon-name><tp:taxon-name-part taxon-name-part-type="genus" reg="Siamspinops">Siamspinops</tp:taxon-name-part><tp:taxon-name-part taxon-name-part-type="species" reg="yejiei">yejiei</tp:taxon-name-part></tp:taxon-name></italic> sp. n. closely resembles <italic><tp:taxon-name><tp:taxon-name-part taxon-name-part-type="genus" reg="Siamspinops">S.</tp:taxon-name-part><tp:taxon-name-part taxon-name-part-type="species" reg="banna">banna</tp:taxon-name-part></tp:taxon-name></italic> Lin &amp; Li, 2022 in having a very similar epigynal pocket and male palp, but it can be distinguished by the following: 1) the accessory bulb (described as spermathecal head in <xref ref-type="bibr" rid="B8786441">Lin et al. (2022)</xref>) does not extend anteriorly beyond the copulatory ducts in dorsal view (Fig. <xref ref-type="fig" rid="F8786470">2</xref>C, D), versus extends beyond the copulatory ducts in <italic><tp:taxon-name><tp:taxon-name-part taxon-name-part-type="genus" reg="Siamspinops">S.</tp:taxon-name-part><tp:taxon-name-part taxon-name-part-type="species" reg="banna">banna</tp:taxon-name-part></tp:taxon-name></italic> (<xref ref-type="bibr" rid="B8786441">Lin et al. 2022</xref>: fig. 36B); 2) the epigynal pocket is about 1/3 the epigynal width (Fig. <xref ref-type="fig" rid="F8786470">2</xref>A, B), versus about 1/2 the epigynal width in <italic><tp:taxon-name><tp:taxon-name-part taxon-name-part-type="genus" reg="Siamspinops">S.</tp:taxon-name-part><tp:taxon-name-part taxon-name-part-type="species" reg="banna">banna</tp:taxon-name-part></tp:taxon-name></italic> (<xref ref-type="bibr" rid="B8786441">Lin et al. 2022</xref>: fig. 36A); 3) the embolus has serrated processes at the base (Fig. <xref ref-type="fig" rid="F8786468">1</xref>B, see the red arrow), versus absent in <italic><tp:taxon-name><tp:taxon-name-part taxon-name-part-type="genus" reg="Siamspinops">S.</tp:taxon-name-part><tp:taxon-name-part taxon-name-part-type="species" reg="banna">banna</tp:taxon-name-part></tp:taxon-name></italic> (<xref ref-type="bibr" rid="B8786441">Lin et al. 2022</xref>: fig. 35B); 4) the median apophysis is widest at the base in ventral view (Fig. <xref ref-type="fig" rid="F8786468">1</xref>A), versus widest medially in <italic><tp:taxon-name><tp:taxon-name-part taxon-name-part-type="genus" reg="Siamspinops">S.</tp:taxon-name-part><tp:taxon-name-part taxon-name-part-type="species" reg="banna">banna</tp:taxon-name-part></tp:taxon-name></italic> (<xref ref-type="bibr" rid="B8786441">Lin et al. 2022</xref>: fig. 35A); 5) tip of the conductor is prolateral to the retrolateral margin of bulb in ventral view (Fig. 1A), whereas it is retrolateral to the retrolateral margin of bulb (<xref ref-type="bibr" rid="B8786441">Lin et al. 2022</xref>: fig. 35A); 6) the male chelicera has two retromarginal teeth (Fig. <xref ref-type="fig" rid="F8786468">1</xref>C), versus just one in <italic><tp:taxon-name><tp:taxon-name-part taxon-name-part-type="genus" reg="Siamspinops">S.</tp:taxon-name-part><tp:taxon-name-part taxon-name-part-type="species" reg="banna">banna</tp:taxon-name-part></tp:taxon-name></italic> (see the description in <xref ref-type="bibr" rid="B8786441">Lin et al. (2022)</xref>).</p></tp:treatment-sec><tp:treatment-sec sec-type="Etymology"><title>Etymology</title><p>The species is named after Mr. Yejie Lin, who guided us through the method of taking photographs and helped with species identification; noun (name) in genitive case.</p></tp:treatment-sec><tp:treatment-sec sec-type="Distribution"><title>Distribution</title><p>China (Guizhou) (Fig. <xref ref-type="fig" rid="F8786464">3</xref>).</p></tp:treatment-sec><tp:treatment-sec><!--Section generated to contain objects referenced in tp:taxon-treatment.--><fig id="F8786470" position="float" orientation="portrait"><object-id xmlns:xlink="http://www.w3.org/1999/xlink" content-type="arpha" xlink:type="simple">A36A0A21-14ED-508D-8B04-81581CF347EB</object-id><object-id xmlns:xlink="http://www.w3.org/1999/xlink" content-type="doi" xlink:type="simple">10.3897/BDJ.11.e102450.figure2</object-id><label>Figure 2.</label><caption><p><italic><tp:taxon-name><tp:taxon-name-part taxon-name-part-type="genus" reg="Siamspinops">Siamspinops</tp:taxon-name-part><tp:taxon-name-part taxon-name-part-type="species" reg="yejiei">yejiei</tp:taxon-name-part></tp:taxon-name></italic> sp. n., <bold>A, C, E, F, H</bold> female holotype; <bold>B, D</bold> female paratype; <bold>G</bold> male paratype. <bold>A, B</bold> epigyne, ventral; <bold>C, D</bold> vulva, dorsal; <bold>E, G</bold> habitus, dorsal; <bold>F</bold> ditto, ventral; <bold>H</bold> tibiae, metatarsi and tarsi of left legs I and II, ventral. Scale bars: 0.2 mm (<bold>A–D</bold>); 1.0 mm (<bold>E–H</bold>).</p></caption><graphic xmlns:xlink="http://www.w3.org/1999/xlink" xlink:href="bdj-11-e102450-g002.jpg" position="float" id="oo_830556.jpg" orientation="portrait" xlink:type="simple"><uri content-type="original_file" xlink:type="simple">https://binary.pensoft.net/fig/830556</uri></graphic></fig><fig id="F8786468" position="float" orientation="portrait"><object-id xmlns:xlink="http://www.w3.org/1999/xlink" content-type="arpha" xlink:type="simple">ED5EDAC5-08A1-50A1-BC54-FC9728A46C49</object-id><object-id xmlns:xlink="http://www.w3.org/1999/xlink" content-type="doi" xlink:type="simple">10.3897/BDJ.11.e102450.figure1</object-id><label>Figure 1.</label><caption><p>Male palp and chelicera of <italic><tp:taxon-name><tp:taxon-name-part taxon-name-part-type="genus" reg="Siamspinops">Siamspinops</tp:taxon-name-part><tp:taxon-name-part taxon-name-part-type="species" reg="yejiei">yejiei</tp:taxon-name-part></tp:taxon-name></italic> sp. n., paratype. <bold>A</bold> palp, ventral; <bold>B</bold> ditto, retrolateral; <bold>C</bold> chelicera, posterior. Scale bars: 0.2 mm.</p></caption><graphic xmlns:xlink="http://www.w3.org/1999/xlink" xlink:href="bdj-11-e102450-g001.jpg" position="float" id="oo_830583.jpg" orientation="portrait" xlink:type="simple"><uri content-type="original_file" xlink:type="simple">https://binary.pensoft.net/fig/830583</uri></graphic></fig><fig id="F8786464" position="float" orientation="portrait"><object-id xmlns:xlink="http://www.w3.org/1999/xlink" content-type="arpha" xlink:type="simple">E8662F01-25CC-5CA6-BF37-9C3FC5E68944</object-id><object-id xmlns:xlink="http://www.w3.org/1999/xlink" content-type="doi" xlink:type="simple">10.3897/BDJ.11.e102450.figure3</object-id><label>Figure 3.</label><caption><p>The type locality of <italic><tp:taxon-name><tp:taxon-name-part taxon-name-part-type="genus" reg="Siamspinops">Siamspinops</tp:taxon-name-part><tp:taxon-name-part taxon-name-part-type="species" reg="yejiei">yejiei</tp:taxon-name-part></tp:taxon-name></italic> sp. n.</p></caption><graphic xmlns:xlink="http://www.w3.org/1999/xlink" xlink:href="bdj-11-e102450-g003.jpg" position="float" id="oo_830555.jpg" orientation="portrait" xlink:type="simple"><uri content-type="original_file" xlink:type="simple">https://binary.pensoft.net/fig/830555</uri></graphic></fig></tp:treatment-sec><ref-list><ref id="B8786441"><element-citation xmlns:xlink="http://www.w3.org/1999/xlink" publication-type="article" xlink:type="simple"><person-group person-group-type="author"><name name-style="western"><surname>Lin</surname><given-names>Y. J.</given-names></name><name name-style="western"><surname>Zhao</surname><given-names>H. F.</given-names></name><name name-style="western"><surname>Koh</surname><given-names>J. K.H.</given-names></name><name name-style="western"><surname>Li</surname><given-names>S. Q.</given-names></name></person-group><year>2022</year><article-title>Taxonomy notes on twenty-eight spider species (<tp:taxon-name><tp:taxon-name-part taxon-name-part-type="class">Arachnida</tp:taxon-name-part></tp:taxon-name>: <tp:taxon-name><tp:taxon-name-part taxon-name-part-type="order">Araneae</tp:taxon-name-part></tp:taxon-name>) from Asia</article-title><source>Zoological Systematics</source><volume>47</volume><issue>3</issue><fpage>198</fpage><lpage>270</lpage><pub-id pub-id-type="doi">10.11865/zs.2022303</pub-id></element-citation></ref></ref-list></tp:taxon-treatment>
